# Supplementary material for: Racial differences in quantitative optical coherence tomography angiography findings between older non-diabetics with co-morbidities
Source: PLoS One. 2023 May 5;18(5):e0285360. doi: 10.1371/journal.pone.0285360 (PMC10162566; doi:10.1371/journal.pone.0285360)
Supplement: S1 Table — (XLSX) [file pone.0285360.s001.xlsx]

## Sheet: S1 Table
Patient Code	Gender	Age	Race	Hyperlipidemia (0=no, 1=yes)	Hypertension (0=no, 1=yes)	Heart disease (0=no, 1=yes)	Average GFR	Eye	Average SSI	Superficial(L1)-Start Layer	L1-Start offset(um)	L1-End Layer	L1-End Offsett(um)	L1-Density/Whole Image	L1-Fovea	L1-ParaFovea	Intermediate(L2)-Start Layer	L2-Start offset(um)	L2-End Layer	L2-End Offsett(um)	L2-Density/Whole Image	L2-Fovea	L2-ParaFovea	Deep(L3)-Start Layer	L3-Start offset(um)	L3-End Layer	L3-End Offsett(um)	L3-Density/Whole Image	L3-Fovea	L3-ParaFovea	FAZ Area	FAZ Perimeter	Acircularity Index	FD-300 Area Density	Fovea %BFA	3x3 %BFA	Parafovea %BFA
1	f	43	Caucasian	0	1	0	117.25	OD	65.56	ILM	0	IPL	-10	39.09	10.91	41.54	IPL	-10	IPL	30	39.1	25.9	40	IPL	30	OPL	10	32.39	19.07	34.53	0.305	2.346	1.2	48.08	0.67991	0.662368	0.660175
1	f	43	Caucasian	0	1	0	117.25	OS	55.45	ILM	0	IPL	-10	33.46	8.8	36.64	IPL	-10	IPL	30	52.3	30.1	55.3	IPL	30	OPL	10	55.17	23.51	60.13	0.273	2.12	1.14	40.32	0.59333	0.636478	0.641872
2	f	62	Caucasian	0	0	0	81	OD	64.45	ILM	0	IPL	-10	47.17	20.98	49.78	IPL	-10	IPL	30	39.8	32.9	40.3	IPL	30	OPL	10	30.17	18.11	31.37	0.313	2.326	1.17	56.66	0.678637	0.681325	0.681661
2	f	62	Caucasian	0	0	0	81	OS	72.88	ILM	0	IPL	-10	46.68	22.78	49.41	IPL	-10	IPL	30	41.5	36.6	41	IPL	30	OPL	10	31.84	21.64	33.18	0.238	1.906	1.1	52.11	0.692642	0.67411	0.671793
3	f	67	African Descendant	0	0	0	62	OD	66.76	ILM	0	IPL	-10	50.8	26.35	53.23	IPL	-10	IPL	30	43.3	35	44.2	IPL	30	OPL	10	24.68	8.8	26.65	0.24	1.933	1.11	51.77	0.707921	0.708346	0.708399
4	m	33	African Descendant	1	1	0	62.5	OD	77.99	ILM	0	IPL	-10	50.18	31.08	52.15	IPL	-10	IPL	30	35.9	39.3	36.2	IPL	30	OPL	10	59.36	50.37	60.38	0.123	1.392	1.12	46.31	0.795775	0.731688	0.723678
4	m	33	African Descendant	1	1	0	62.5	OS	73.03	ILM	0	IPL	-10	48.77	31.75	50.5	IPL	-10	IPL	30	37.7	38.9	38.9	IPL	30	OPL	10	54.17	44.43	55.22	0.127	1.376	1.09	48.09	0.757578	0.716409	0.711263
5	m	67	Caucasian	0	0	0	82.75	OD	70.11	ILM	0	IPL	-10	42.06	17.73	44.48	IPL	-10	IPL	30	40.1	35.8	40.2	IPL	30	OPL	10	34.38	21.56	36.45	0.194	1.802	1.15	44.08	0.646806	0.653879	0.654763
5	m	67	Caucasian	0	0	0	82.75	OS	66.08	ILM	0	IPL	-10	41.6	20.24	44.3	IPL	-10	IPL	30	47.1	43.6	47.5	IPL	30	OPL	10	52.15	27.75	55.28	0.19	1.926	1.25	47.11	0.6328	0.669017	0.673544
6	m	40	Caucasian	0	0	0	75	OS	62.46	ILM	0	IPL	-10	42.69	11.85	46.69	IPL	-10	IPL	30	42.6	28.8	43.9	IPL	30	OPL	10	35.65	19.09	38.16	0.333	2.408	1.18	46.61	0.691369	0.649352	0.6441
7	f	50	African Descendant	0	1	0	74.75	OS	61.63	ILM	0	IPL	-10	37.77	8.55	41.92	IPL	-10	IPL	30	56.7	27.2	59.9	IPL	30	OPL	10	58.92	30.04	62.69	0.462	2.666	1.11	55.24	0.612428	0.709619	0.721768
8	m	60	African Descendant	0	1	1	54.75	OS	67.27	ILM	0	IPL	-10	46.86	17.47	50.49	IPL	-10	IPL	30	41.5	30.3	43	IPL	30	OPL	10	37.58	22.17	39.9	0.22	2.2	1.32	42.45	0.607335	0.582578	0.579483
9	m	33	Caucasian	1	0	1	89	OD	69.91	ILM	0	IPL	-10	55.37	39.93	57.38	IPL	-10	IPL	30	39.8	46.5	40.5	IPL	30	OPL	10	51.3	39.22	52.91	0.066	1.106	1.22	47.35	0.77031	0.735791	0.731476
9	m	33	Caucasian	1	0	1	89	OS	72.71	ILM	0	IPL	-10	55.42	34.92	57.73	IPL	-10	IPL	30	42.1	46.1	42	IPL	30	OPL	10	25.95	13.86	27.05	0.035	0.719	1.08	43.18	0.724473	0.698018	0.694711
10	f	62	African Descendant	0	1	0	71	OD	65.94	ILM	0	IPL	-10	46.09	22.54	48.27	IPL	-10	IPL	30	42.4	21.1	42.4	IPL	30	OPL	10	32.78	13.25	34.43	0.267	2.077	1.13	49.63	0.613701	0.654587	0.659697
11	f	26	Caucasian	0	0	0	102.25	OD	80.74	ILM	0	IPL	-10	48.67	19.38	51.2	IPL	-10	IPL	30	44.1	32.7	45.8	IPL	30	OPL	10	37.15	19.71	40.01	0.252	2.011	1.13	51.19	0.741025	0.668168	0.659061
11	f	26	Caucasian	0	0	0	102.25	OS	85.46	ILM	0	IPL	-10	48.1	19.32	50.73	IPL	-10	IPL	30	48.9	36.5	50.2	IPL	30	OPL	10	44.9	24.79	47.43	0.228	1.957	1.16	50.76	0.752485	0.698584	0.691847
12	f	75	African Descendant	0	0	0	.	OD	64.07	ILM	0	IPL	-10	46.8	24.93	49.54	IPL	-10	IPL	30	45.4	40.2	46.7	IPL	30	OPL	10	45.48	34.17	47.66	0.218	1.817	1.1	52.08	0.622614	0.658406	0.66288
13	m	54	Caucasian	0	0	0	.	OD	85.39	ILM	0	IPL	-10	43.33	20.11	45.56	IPL	-10	IPL	30	48.2	40.8	49.4	IPL	30	OPL	10	43.37	26.96	46.01	0.137	1.469	1.12	48.02	0.735932	0.701272	0.696939
13	m	54	Caucasian	0	0	0	.	OS	72.36	ILM	0	IPL	-10	44.75	25	47.42	IPL	-10	IPL	30	48.6	44.1	49.2	IPL	30	OPL	10	38.65	20.14	40.82	0.141	1.508	1.13	49.75	0.738479	0.721502	0.71938
14	f	61	Caucasian	0	0	0	65	OS	79.3	ILM	0	IPL	-10	44.7	10.74	47.92	IPL	-10	IPL	30	50.2	31.1	53.5	IPL	30	OPL	10	40.39	15.13	43.6	0.384	2.508	1.14	50.84	0.700282	0.710185	0.711423
15	f	41	Caucasian	0	0	0	.	OS	61.69	ILM	0	IPL	-10	50.94	17.41	54.38	IPL	-10	IPL	30	44	31.5	46.3	IPL	30	OPL	10	33.6	22.3	36.8	0.355	2.357	1.12	57.4	0.650625	0.6693	0.671634
16	f	57	African Descendant	0	0	0	.	OD	68.04	ILM	0	IPL	-10	47.86	16.11	51.43	IPL	-10	IPL	30	38.9	33.5	41	IPL	30	OPL	10	52.13	31.33	54.88	0.271	2.356	1.28	48.99	0.659538	0.658406	0.658265
16	f	57	African Descendant	0	0	0	.	OS	61.05	ILM	0	IPL	-10	44.67	12.95	48.59	IPL	-10	IPL	30	47.6	33.3	49.7	IPL	30	OPL	10	51.26	29.94	55.14	0.286	2.225	1.17	46.7	0.654445	0.657133	0.657469
17	f	29	African Descendant	0	0	0	.	OD	84.33	ILM	0	IPL	-10	51.29	20.26	54.11	IPL	-10	IPL	30	46.4	37.9	46.4	IPL	30	IPL	10	43.48	35.57	43.45	0.259	1.931	1.07	52.58	0.718107	0.689954	0.686435
17	f	29	African Descendant	0	0	0	.	OS	74.25	ILM	0	IPL	-10	50.68	17.9	54.12	IPL	-10	IPL	30	43.6	33.4	44.4	IPL	30	IPL	10	38.09	30.13	39	0.285	2.124	1.12	50.59	0.709194	0.703394	0.702669
18	m	72	Caucasian	1	0	0	66	OD	62.03	ILM	0	IPL	-10	42.77	22.06	45.24	IPL	-10	IPL	30	43.9	35.2	45.1	IPL	30	OPL	10	31.8	25.57	32.88	0.175	1.72	1.16	49.81	0.705375	0.726171	0.72877
18	m	72	Caucasian	1	0	0	66	OS	66.14	ILM	0	IPL	-10	47.49	25.74	49.74	IPL	-10	IPL	30	45.2	36.5	46	IPL	30	OPL	10	32.16	18.39	33.1	0.16	1.639	1.16	48.07	0.729566	0.743713	0.745482
19	m	65	Caucasian	0	0	0	72.5	OS	70.41	ILM	0	IPL	-10	50.64	35.1	52.07	IPL	-10	IPL	30	42.7	43.1	42.5	IPL	30	OPL	10	25.4	10.5	26.7	0.115	1.446	1.2	50.04	0.659538	0.680476	0.683093
20	f	65	Caucasian	1	0	1	80	OS	65.39	ILM	0	IPL	-10	49.73	31.09	52.19	IPL	-10	IPL	30	41.5	39.2	40.4	IPL	30	OPL	10	26.99	17.14	27.02	0.204	1.757	1.1	53.55	0.737206	0.724898	0.723359
21	f	59	Caucasian	0	0	0	74	OD	70.44	ILM	0	IPL	-10	51.19	29.59	52.67	IPL	-10	IPL	30	43.2	34.3	44.4	IPL	30	OPL	10	24.75	4.37	27.61	0.192	1.966	1.27	46.73	0.747392	0.728576	0.726224
21	f	59	Caucasian	0	0	0	74	OS	70.89	ILM	0	IPL	-10	51.77	30.2	53.99	IPL	-10	IPL	30	44.1	37.3	44.6	IPL	30	OPL	10	24.66	6.38	25.85	0.215	2.001	1.22	49.96	0.709194	0.721219	0.722723
22	f	32	Caucasian	0	0	0	.	OS	70.2	ILM	0	IPL	-10	48.94	13.4	52.6	IPL	-10	IPL	30	39.4	28.8	40.8	IPL	30	OPL	10	25.49	16.04	27.38	0.343	2.283	1.1	50.13	0.720654	0.70396	0.701873
23	f	55	African Descendant	0	0	1	60	OD	56.71	ILM	0	IPL	-10	39.38	4.88	42.25	IPL	-10	IPL	30	43.7	15.9	47.7	IPL	30	OPL	10	44.9	14.03	48.99	0.583	3.098	1.14	46.5	0.597149	0.653879	0.66097
24	f	49	African Descendant	0	1	0	73.75	OS	73.65	ILM	0	IPL	-10	51.49	28.11	54.24	IPL	-10	IPL	30	41.6	30.4	44.1	IPL	30	OPL	10	27.42	8.75	30.22	0.324	2.322	1.15	55.25	0.762671	0.728435	0.724155
25	f	31	Caucasian	0	0	0	.	OD	67.74	ILM	0	IPL	-10	42.71	14.83	45.5	IPL	-10	IPL	30	45.3	34.6	48.6	IPL	30	OPL	10	56.35	36.51	58.87	0.201	1.804	1.14	45.4	0.707921	0.721927	0.723678
25	f	31	Caucasian	0	0	0	.	OS	63.92	ILM	0	IPL	-10	47.35	17.34	50.37	IPL	-10	IPL	30	44.9	32.1	47.3	IPL	30	OPL	10	51.35	34.11	54.49	0.227	1.9	1.12	47.67	0.711741	0.699857	0.698372
26	f	65	African Descendant	0	0	0	.	OS	66.42	ILM	0	IPL	-10	46.56	16.07	50.96	IPL	-10	IPL	30	40.4	29.9	42.9	IPL	30	OPL	10	47.23	31.95	49.18	0.338	2.357	1.14	56.04	0.630254	0.672836	0.678159
27	f	78	African Descendant	1	1	0	.	OD	65.88	ILM	0	IPL	-10	43.67	6.28	48.34	IPL	-10	IPL	30	41.9	21	44.3	IPL	30	OPL	10	53.43	25.03	56.66	0.489	2.671	1.08	55.21	0.682456	0.653738	0.650148
27	f	78	African Descendant	1	1	0	.	OS	68.99	ILM	0	IPL	-10	44.21	7.8	48.96	IPL	-10	IPL	30	42.5	23.4	44.8	IPL	30	OPL	10	33.36	17.33	35.17	0.472	2.657	1.09	56.45	0.659538	0.628839	0.625001
28	m	38	African Descendant	0	0	0	.	OD	61.47	ILM	0	IPL	-10	49.26	14.38	52.61	IPL	-10	IPL	30	41.4	27.5	42.6	IPL	30	OPL	10	38.82	22.75	41.34	0.422	2.704	1.17	56.17	0.686276	0.634073	0.627548
28	m	38	African Descendant	0	0	0	.	OS	66.96	ILM	0	IPL	-10	49.92	12.44	54.16	IPL	-10	IPL	30	44.7	25.9	47.1	IPL	30	OPL	10	31.77	14.54	33.67	0.424	2.72	1.18	56.1	0.707921	0.673261	0.668928
29	f	54	African Descendant	0	1	0	104	OS	83.36	ILM	0	IPL	-10	44.5	2.99	47.57	IPL	-10	IPL	30	45.7	12.7	48.4	IPL	30	OPL	10	42.02	9.52	45.29	0.626	3.218	1.15	53.69	0.604789	0.601676	0.601287
30	f	62	African Descendant	1	1	0	64	OD	57.73	ILM	0	IPL	-10	37.17	10.31	40.06	IPL	-10	IPL	30	52.6	28.3	56.6	IPL	30	OPL	10	54.1	23.2	56.6	0.417	2.522	1.1	44.94	0.602242	0.677081	0.686435
30	f	62	African Descendant	1	1	0	64	OS	60.76	ILM	0	IPL	-10	38.75	17.54	41.92	IPL	-10	IPL	30	55.2	35.7	60.8	IPL	30	OPL	10	49.5	21	53.7	0.367	2.395	1.12	48.71	0.68373	0.699716	0.701714
31	M	64	Caucasian	0	0	0	.	OS	58.52	ILM	0	IPL	-10	44.51	17.92	47.37	IPL	-10	IPL	30	40.1	31.6	41.8	IPL	30	OPL	10	56.41	38.7	58.25	0.301	2.136	1.1	52.09	0.658265	0.675949	0.678159
32	m	32	Caucasian	0	0	0	.	OD	62.83	ILM	0	IPL	-10	49.01	31.37	50.92	IPL	-10	IPL	30	42.4	45.1	42.7	IPL	30	OPL	10	41.43	33.35	43.24	0.064	1.177	1.31	43.35	0.744845	0.730415	0.728611
32	m	32	Caucasian	0	0	0	.	OS	65.45	ILM	0	IPL	-10	47.26	30.62	49.34	IPL	-10	IPL	30	43.4	47.5	43.2	IPL	30	OPL	10	52.74	40.3	55.12	0.067	1.044	1.14	45.41	0.720654	0.749089	0.752644
33	m	56	African Descendant	1	1	0	78	OD	65.6	ILM	0	IPL	-10	44.37	11.25	47.87	IPL	-10	IPL	30	41	26.5	43.2	IPL	30	OPL	10	56.8	27.92	60.15	0.382	2.427	1.11	48.46	0.639166	0.65586	0.657947
33	m	56	African Descendant	1	1	0	78	OS	60.86	ILM	0	IPL	-10	32.62	7.2	35.42	IPL	-10	IPL	30	55.8	26.1	59.2	IPL	30	OPL	10	36.07	13.91	42.05	0.445	2.601	1.1	46.56	0.565318	0.663924	0.676249
34	f	73	Caucasian	1	1	1	86	OD	61.84	ILM	0	IPL	-10	43.89	17.31	47.36	IPL	-10	IPL	30	46.9	36.4	49.2	IPL	30	OPL	10	47.38	31.42	50.18	0.166	1.603	1.11	43.96	0.695189	0.672695	0.669883
34	f	73	Caucasian	1	1	1	86	OS	61.06	ILM	0	IPL	-10	41.21	14.14	44.98	IPL	-10	IPL	30	44.9	31.6	46.7	IPL	30	OPL	10	39.35	24.35	41.75	0.242	1.997	1.14	45.63	0.634073	0.63379	0.633755
35	F	51	Caucasian	0	0	0	.	OS	56.15	ILM	0	IPL	-10	47.15	21.04	50.24	IPL	-10	IPL	30	43.3	34.2	45.3	IPL	30	OPL	10	35.4	21.5	38.7	0.302	2.222	1.14	53.93	0.667178	0.69816	0.702032
36	m	18	African Descendant	0	0	0	110	OD	58.75	ILM	0	IPL	-10	43.4	25.81	45.35	IPL	-10	IPL	30	41.9	41.5	41.9	IPL	30	OPL	10	53.94	47.09	55.35	0.159	1.601	1.13	45.64	0.662085	0.689954	0.693438
36	m	18	African Descendant	0	0	0	110	OS	61.92	ILM	0	IPL	-10	46.64	26.89	49.05	IPL	-10	IPL	30	38.1	35.9	38.8	IPL	30	OPL	10	51.73	44.7	53.05	0.17	1.639	1.12	48.51	0.67991	0.681325	0.681501
37	f	63	African Descendant	0	0	0	120	OD	67.58	ILM	0	IPL	-10	50.85	32.45	52.17	IPL	-10	IPL	30	40.2	39.4	41.5	IPL	30	OPL	10	56.94	35.99	59.97	0.189	1.724	1.12	52.41	0.729566	0.680617	0.674499
37	f	63	African Descendant	0	0	0	120	OS	70.76	ILM	0	IPL	-10	50.02	31.13	51.25	IPL	-10	IPL	30	40.3	37.4	41.1	IPL	30	OPL	10	48.17	30.51	50.85	0.197	1.752	1.11	50.89	0.660811	0.621058	0.616089
38	F	62	African Descendant	1	1	0	85	OD	72.28	ILM	0	IPL	-10	41.87	10.16	45.31	IPL	-10	IPL	30	39.1	26.5	40.5	IPL	30	OPL	10	50.92	29.57	53.76	0.366	2.428	1.13	49.94	0.685003	0.631668	0.625001
38	F	62	African Descendant	1	1	0	85	OS	74.03	ILM	0	IPL	-10	44.43	9.28	48.54	IPL	-10	IPL	30	44.4	9.3	48.5	IPL	30	OPL	10	43.29	25.77	45.64	0.362	2.344	1.1	50.89	0.668451	0.634922	0.630731
39	f	69	Caucasian	0	0	0	83	OD	63.13	ILM	0	IPL	-10	43.56	17.04	46.05	IPL	-10	IPL	30	42.4	31.5	44.1	IPL	30	OPL	10	52.39	32.06	55.89	0.274	2.133	1.15	48.93	0.677363	0.679344	0.679592
39	f	69	Caucasian	0	0	0	83	OS	73.5	ILM	0	IPL	-10	45.53	19.2	48.19	IPL	-10	IPL	30	45.3	35.6	46.8	IPL	30	OPL	10	34.91	21.61	37.11	0.218	1.852	1.12	49.64	0.639166	0.659821	0.662403
40	f	31	Caucasian	0	0	0	.	OD	76.04	ILM	0	IPL	-10	46.33	11.08	50.21	IPL	-10	IPL	30	46.9	28.6	48.9	IPL	30	OPL	10	35.3	20.45	36.99	0.399	2.531	1.13	55.22	0.747392	0.70396	0.698531
40	f	31	Caucasian	0	0	0	.	OS	76.27	ILM	0	IPL	-10	46.94	13.81	50.98	IPL	-10	IPL	30	47.4	29.2	49.3	IPL	30	OPL	10	36.83	19.36	39.64	0.371	2.345	1.09	55.1	0.742299	0.715985	0.712696
41	f	20	African Descendant	0	0	0	.	OD	71.29	ILM	0	IPL	-10	46.89	1.28	51.69	IPL	-10	IPL	30	41.3	13.9	45	IPL	30	OPL	10	45.95	15.4	49.93	0.62	3.123	1.12	55.81	0.693916	0.645957	0.639962
41	f	20	African Descendant	0	0	0	.	OS	77.74	ILM	0	IPL	-10	47.91	1.21	51.91	IPL	-10	IPL	30	41.4	13.7	46.1	IPL	30	OPL	10	34.7	12.47	39.03	0.622	3.101	1.11	58.34	0.707921	0.615116	0.603516
42	f	44	Caucasian	0	0	0	.	OS	52	ILM	0	IPL	-10	45.93	25.95	47.3	IPL	-10	IPL	30	44.3	41.4	45.6	IPL	30	OPL	10	54.52	41.45	57.64	0.187	1.79	1.17	49.93	0.67227	0.658406	0.656673
43	m	62	Caucasian	0	0	1	76	OD	76.11	ILM	0	IPL	-10	44.87	14.46	48.53	IPL	-10	IPL	30	43.3	27.8	44.6	IPL	30	OPL	10	39.26	20.88	41.17	0.298	2.15	1.11	50.98	0.7232	0.715136	0.714128
43	m	62	Caucasian	0	0	1	76	OS	74.13	ILM	0	IPL	-10	46.33	14.61	49.69	IPL	-10	IPL	30	43.7	28.9	44.8	IPL	30	OPL	10	40.14	19.31	42.11	0.327	2.244	1.11	50.51	0.668451	0.675524	0.676409
44	f	57	African Descendant	1	1	0	65.25	OD	63.45	ILM	0	IPL	-10	46.53	16.67	49.25	IPL	-10	IPL	30	46.1	33.5	48.4	IPL	30	OPL	10	52.32	34.75	54.92	0.287	2.154	1.13	51.85	0.64044	0.677788	0.682456
44	f	57	African Descendant	1	1	0	65.25	OS	66.95	ILM	0	IPL	-10	47.63	15.83	50.62	IPL	-10	IPL	30	45.1	33.4	46.4	IPL	30	OPL	10	36.72	22.79	38.87	0.256	2.004	1.12	50.38	0.695189	0.673402	0.670679
45	f	40	Caucasian	0	0	0	112.5	OD	65.91	ILM	0	IPL	-10	46.71	30.13	48.12	IPL	-10	IPL	30	47.2	49.1	47.9	IPL	30	OPL	10	34.3	26.7	35.4	0.081	1.336	1.33	49.83	0.729566	0.743855	0.745641
45	f	40	Caucasian	0	0	0	112.5	OS	66.66	ILM	0	IPL	-10	46.34	24.27	48.15	IPL	-10	IPL	30	40.8	41.2	42	IPL	30	OPL	10	54.5	46.5	55.9	0.092	1.404	1.3	47.63	0.644259	0.67609	0.680069
46	m	44	African Descendant	0	0	0	120	OD	70.84	ILM	0	IPL	-10	51.52	19	54.41	IPL	-10	IPL	30	37.1	27.1	38.1	IPL	30	OPL	10	24.43	11.01	26.19	0.343	2.394	1.15	49.95	0.752485	0.712731	0.707762
46	m	44	African Descendant	0	0	0	120	OS	76.79	ILM	0	IPL	-10	50.53	20.63	53.91	IPL	-10	IPL	30	38.6	29.5	39.5	IPL	30	OPL	10	27.17	13.57	28.7	0.369	2.482	1.15	54.56	0.724473	0.717258	0.716356
47	f	50	African Descendant	0	0	1	71.5	OS	82.74	ILM	0	IPL	-10	51.53	27.96	54.71	IPL	-10	IPL	30	50.2	38.1	50.7	IPL	30	OPL	10	35.67	15.86	37.67	0.261	2.073	1.14	56.58	0.748665	0.75206	0.752485
48	f	50	African Descendant	0	0	0	.	OS	70.21	ILM	0	IPL	-10	46.84	6.31	50.99	IPL	-10	IPL	30	44.6	18.9	47.5	IPL	30	OPL	10	34.13	13.5	36.88	0.521	2.855	1.12	57.29	0.718107	0.697028	0.694393
49	m	21	Caucasian	0	0	0	97	OD	88.29	ILM	0	IPL	-10	50.4	36.13	52.06	IPL	-10	IPL	30	49.4	46.1	48.6	IPL	30	OPL	10	32.07	11.61	32.67	0.044	0.876	1.18	44.47	0.789409	0.766207	0.763307
50	f	66	Caucasian	0	0	0	.	OS	57.83	ILM	0	IPL	-10	36.18	18.5	39.14	IPL	-10	IPL	30	54.2	40.1	56.6	IPL	30	OPL	10	54.23	35.65	57.83	0.29	2.124	1.11	51.9	0.682456	0.685993	0.686435
51	m	60	African Descendant	0	1	0	84.5	OS	69.6	ILM	0	IPL	-10	47.01	18.81	49.9	IPL	-10	IPL	30	40.3	30.7	41.5	IPL	30	OPL	10	31.86	20.65	33.6	0.258	2.071	1.15	49.57	0.645532	0.596442	0.590306
52	m	70	African Descendant	0	0	0	112	OS	66.71	ILM	0	IPL	-10	39.9	5.22	43.61	IPL	-10	IPL	30	37.6	9.1	41.2	IPL	30	OPL	10	29.47	3.99	32.58	0.722	3.344	1.11	50.46	0.713014	0.626292	0.615452
53	f	51	African Descendant	0	0	0	.	OD	66.55	ILM	0	IPL	-10	49.43	12.68	52.91	IPL	-10	IPL	30	40	27.2	41.6	IPL	30	OPL	10	46.86	27.46	49.16	0.355	2.405	1.14	51.36	0.648079	0.651616	0.652058
54	F	49	African Descendant	1	1	0	105.25	OD	75.67	ILM	0	IPL	-10	49.09	19.41	51.71	IPL	-10	IPL	30	46.5	31.6	47.7	IPL	30	OPL	10	32.98	15.63	35.13	0.294	2.185	1.14	51.81	0.690096	0.681183	0.680069
54	F	49	African Descendant	1	1	0	105.25	OS	72.36	ILM	0	IPL	-10	49.19	16.48	53.04	IPL	-10	IPL	30	46.8	29.5	48.7	IPL	30	OPL	10	34.33	16.23	36.83	0.371	2.464	1.14	55.96	0.663358	0.676232	0.677841
55	F	67	Caucasian	0	0	0	.	OS	64.64	ILM	0	IPL	-10	41.86	6.67	46.12	IPL	-10	IPL	30	40.3	18.5	42.9	IPL	30	OPL	10	53.77	17.95	57.94	0.475	2.663	1.09	50.06	0.6328	0.660953	0.664472
56	M	64	Caucasian	0	0	0	107	OS	60.83	ILM	0	IPL	-10	38.85	9.65	42.81	IPL	-10	IPL	30	42	26.7	43.6	IPL	30	OPL	10	46.6	31.2	48	0.286	2.19	1.15	49.29	0.670997	0.697311	0.7006
57	M	68	Caucasian	0	1	0	.	OS	58	ILM	0	IPL	-10	41.36	30.51	42.67	IPL	-10	IPL	30	44.4	41	45.3	IPL	30	OPL	10	45.7	34.8	47.2	0.137	1.506	1.15	48.52	0.645532	0.685993	0.691051
